# Supplementary material for: Targeting ceramide metabolism to restore hypoxia-induced apoptosis in p53-deficient colon cancer cells
Source: PLoS One. 2026 Jan 6;21(1):e0340295. doi: 10.1371/journal.pone.0340295 (PMC12773810; doi:10.1371/journal.pone.0340295)
Supplement: S1 File — All relevant data in this study have been deposited in this file. (XLSX) [file pone.0340295.s004.xlsx]

## Sheet: Fig1
Fig 1C: Percentage of cell viability
	p53+/+, 21% O2				p53+/+, 1% O2				p53-/-, 21% O2				p53-/-, 1% O2
	N=1	N=2	N=3	N=4	N=1	N=2	N=3	N=4	N=1	N=2	N=3	N=4	N=1	N=2	N=3	N=4
24h	0.33	0.3475	0.509583	0.3124	0.258333	0.302918	0.4725	0.2888	0.3025	0.31125	0.53375	0.4268	0.329583	0.34125	0.547083	0.45904
48h	0.46	0.530833	0.82625	0.422	0.2575	0.3465	0.38375	0.352	0.35125	0.793333	0.73375	0.6204	0.419583	0.553333	0.604583	0.426833
72h	0.614	0.745	0.994168	0.8396	0.280418	0.357	0.316	0.2055		1.19875	1.23042	1.11657		1.094	1.12958	1.00732
	Discovery?	P value	Mean of WT N	Mean of WT H	Difference	SE of difference	t ratio	df	q value
24H	No	0.529314	0.3749	0.3306	0.04423	0.06626	0.6676	5.98	0.534607
48H	No	0.087178	0.5598	0.3349	0.2248	0.09556	2.353	3.52	0.132075
72H	Yes	0.004332	0.7982	0.2897	0.5085	0.08625	5.895	3.943	0.013126
	Below threshold?	P value	Mean of NULL N	Mean of NULL H	Difference	SE of difference	t ratio	df	Adjusted P Value
24H	No	0.744553	0.3936	0.4192	-0.02566	0.07521	0.3412	6	0.744553
48H	No	0.297208	0.6247	0.5011	0.1236	0.1083	1.141	6	0.506083
72H	No	0.102263	1.182	1.077	0.1049	0.04969	2.112	4	0.276486
	Below threshold?	P value	Mean of WT H	Mean of NULL H	Difference	SE of difference	t ratio	df	Adjusted P Value
24H	No	0.256538	0.3306	0.4192	-0.0886	0.07066	1.254	6	0.256538
48H	Yes	0.021034	0.3349	0.5011	-0.1661	0.05354	3.103	6	0.041626
72H	Yes	1.6e-05	0.2897	1.077	-0.7872	0.04867	16.17	5	4.9e-05
	Below threshold?	P value	Mean of WT N	Mean of NULL N	Difference	SE of difference	t ratio	df	Adjusted P Value
24H	No	0.801258	0.3749	0.3936	-0.0187	0.07109	0.2631	6	0.874392
48H	No	0.645588	0.5598	0.6247	-0.06491	0.1341	0.4839	6	0.874392
72H	Yes	0.011628	0.7982	1.182	-0.3837	0.09887	3.881	5	0.03448
Fig 1D: Percentage of SubG0
	p53+/+, 21% O2			p53+/+, 1% O2			p53-/-, 21% O2			p53-/-, 1% O2
	N=1	N=2	N=3	N=1	N=2	N=3	N=1	N=2	N=3	N=1	N=2	N=3
24h	3.6	1.3		2	2.1		4.1	3.9		5.4	3.6
48h	2.6	2.3		6.7	4.7		6.3	7.5		6.6	5.8
72h	9.7	7.1	11.8	17.1	14.3	15	8	9.4	7.2	8.2	9.3	10
	Discovery?	P value	Mean of WT N	Mean of WT H	Difference	SE of difference	t ratio	df	q value
24H	No	0.786917	2.45	2.05	0.4	1.151	0.3475	1.004	0.794786
48H	No	0.183363	2.45	5.7	-3.25	1.011	3.214	1.045	0.277795
72H	Yes	0.028349	9.533	15.47	-5.933	1.599	3.712	3.336	0.085897
	Below threshold?	P value	Mean of NULL N	Mean of NULL H	Difference	SE of difference	t ratio	df	Adjusted P Value
24H	No	0.636304	4	4.5	-0.5	0.9055	0.5522	2	0.679739
48H	No	0.434084	6.9	6.2	0.7	0.7211	0.9707	2	0.679739
72H	No	0.308538	8.2	9.167	-0.9667	0.8293	1.166	4	0.669399
	Below threshold?	P value	Mean of WT H	Mean of NULL H	Difference	SE of difference	t ratio	df	Adjusted P Value
24H	No	0.112895	2.05	4.5	-2.45	0.9014	2.718	2	0.213045
48H	No	0.688109	5.7	6.2	-0.5	1.077	0.4642	2	0.688109
72H	Yes	0.003139	15.47	9.167	6.3	0.9911	6.357	4	0.009387
	Below threshold?	P value	Mean of WT N	Mean of NULL N	Difference	SE of difference	t ratio	df	Adjusted P Value
24H	No	0.311451	2.45	4	-1.55	1.154	1.343	2	0.5259
48H	No	0.018774	2.45	6.9	-4.45	0.6185	7.195	2	0.05527
72H	No	0.425334	9.533	8.2	1.333	1.504	0.8867	4	0.5259

## Sheet: Fig2
Fig 2A: LCMS Ceramide Level 72H
	p53+/+, 21% O2		p53+/+, 1% O2		p53-/-, 21% O2		p53-/-, 1% O2
	N=1	N=2	N=1	N=2	N=1	N=2	N=1	N=2
C14:0	4.71208	6.00852	1.97888	12.2803	6.33008	8.6414	8.64225	5.35654
C16:0	36.1428	81.2448	29.4212	141.748	47.5057	58.1179	76.0849	64.1774
C18:0	5.26942	6.52753	31.0333	68.7057	3.71365	5.6176	37.4222	39.2476
C18:1	0.763391	1.53307	1.44285	4.90755	2.6526	2.24704	1.81735	1.92027
C20:0	5.65787	5.11024	18.9424	35.8366	4.17182	5.71469	29.7723	24.4245
C20:1	0.351295	0.399237	2.17636	5.88906	0.605276	0.528471	3.05994	3.09938
C22:0	22.2937	16.7879	38.0863	43.5973	10.7672	7.97561	51.4814	54.5761
C22:1	1.47611	1.75864	8.36287	17.3248	2.20648	2.56607	9.38656	9.65188
C24:0	557.343	349.332	445.348	734.992	352.073	367.571	1275.66	939.921
C24:1	59.7877	56.6917	61.6636	108.651	56.5487	50.0729	71.5363	90.2863
C26:0	46.6141	36.9294	56.6257	96.7815	32.7958	41.057	105.857	108.478
C26:1	4.96542	5.15016	6.46863	21.5248	6.70386	6.5608	27.7048	22.74
	Discovery?	P value	Mean of WT N	Mean of WT H	Difference	SE of difference	t ratio	df	q value
C14:0	No	0.765715	5.36	7.13	-1.769	5.191	0.3408	2	0.773372
C16:0	No	0.700265	58.69	85.58	-26.89	60.52	0.4443	2	0.771564
C18:0	No	0.144838	5.898	49.87	-43.97	18.85	2.333	2	0.43886
C18:1	No	0.371672	1.148	3.175	-2.027	1.775	1.142	2	0.500518
C20:0	No	0.121254	5.384	27.39	-22.01	8.452	2.604	2	0.43886
C20:1	No	0.187638	0.3753	4.033	-3.657	1.857	1.97	2	0.454835
C22:0	Yes	0.031848	19.54	40.84	-21.3	3.895	5.469	2	0.385996
C22:1	No	0.129265	1.617	12.84	-11.23	4.483	2.504	2	0.43886
C24:0	No	0.523044	453.3	590.2	-136.8	178.3	0.7674	2	0.63393
C24:1	No	0.371328	58.24	85.16	-26.92	23.54	1.143	2	0.500518
C26:0	No	0.232846	41.77	76.7	-34.93	20.65	1.691	2	0.470349
C26:1	No	0.357004	5.058	14	-8.939	7.529	1.187	2	0.500518
	Discovery?	P value	Mean of NULL N	Mean of NULL H	Difference	SE of difference	t ratio	df	q value
C14:0	No	0.831245	7.486	6.999	0.4863	2.009	0.2421	2	0.489742
C16:0	No	0.162018	52.81	70.13	-17.32	7.975	2.172	2	0.104133
C18:0	Yes	0.001531	4.666	38.33	-33.67	1.319	25.53	2	0.003608
C18:1	No	0.108886	2.45	1.869	0.581	0.2092	2.777	2	0.076983
C20:0	Yes	0.015415	4.943	27.1	-22.16	2.783	7.961	2	0.017556
C20:1	Yes	0.000295	0.5669	3.08	-2.513	0.04317	58.21	2	0.002086
C22:0	Yes	0.002271	9.371	53.03	-43.66	2.084	20.95	2	0.004013
C22:1	Yes	0.00098	2.386	9.519	-7.133	0.2234	31.92	2	0.003463
C24:0	Yes	0.046952	359.8	1108	-748	168	4.451	2	0.041494
C24:1	No	0.108518	53.31	80.91	-27.6	9.918	2.783	2	0.076983
C26:0	Yes	0.003785	36.93	107.2	-70.24	4.334	16.21	2	0.005352
C26:1	Yes	0.017382	6.632	25.22	-18.59	2.483	7.486	2	0.017556
	Below threshold?	P value	Mean of WT N	Mean of NULL N	Difference	SE of difference	t ratio	df	Adjusted P Value
C14:0	No	0.2499	5.36	7.486	-2.125	1.325	1.604	2	0.866392
C16:0	No	0.823293	58.69	52.81	5.882	23.17	0.2539	2	0.917785
C18:0	No	0.392902	5.898	4.666	1.233	1.141	1.08	2	0.91753
C18:1	No	0.095896	1.148	2.45	-1.302	0.435	2.992	2	0.557025
C20:0	No	0.644159	5.384	4.943	0.4408	0.8186	0.5385	2	0.917785
C20:1	No	0.051543	0.3753	0.5669	-0.1916	0.04527	4.233	2	0.441279
C22:0	No	0.081073	19.54	9.371	10.17	3.087	3.295	2	0.557025
C22:1	No	0.078197	1.617	2.386	-0.7689	0.2286	3.363	2	0.557025
C24:0	No	0.464527	453.3	359.8	93.52	104.3	0.8967	2	0.917785
C24:1	No	0.303332	58.24	53.31	4.929	3.589	1.373	2	0.885671
C26:0	No	0.526007	41.77	36.93	4.845	6.365	0.7613	2	0.917785
C26:1	No	0.00546	5.058	6.632	-1.575	0.1168	13.48	2	0.06359
	Below threshold?	P value	Mean of WT H	Mean of NULL H	Difference	SE of difference	t ratio	df	Adjusted P Value
C14:0	No	0.982975	7.13	6.999	0.1302	5.406	0.02408	2	0.999461
C16:0	No	0.810044	85.58	70.13	15.45	56.48	0.2736	2	0.998698
C18:0	No	0.603038	49.87	38.33	11.53	18.86	0.6116	2	0.997604
C18:1	No	0.529639	3.175	1.869	1.306	1.733	0.7538	2	0.997604
C20:0	No	0.976778	27.39	27.1	0.2911	8.86	0.03285	2	0.999461
C20:1	No	0.658778	4.033	3.08	0.9531	1.856	0.5134	2	0.997604
C22:0	No	0.061142	40.84	53.03	-12.19	3.16	3.856	2	0.530972
C22:1	No	0.535581	12.84	9.519	3.325	4.483	0.7416	2	0.997604
C24:0	No	0.144678	590.2	1108	-517.6	221.7	2.335	2	0.820764
C24:1	No	0.882137	85.16	80.91	4.246	25.3	0.1679	2	0.998698
C26:0	No	0.269203	76.7	107.2	-30.46	20.12	1.514	2	0.956553
C26:1	No	0.292403	14	25.22	-11.23	7.927	1.416	2	0.956553
Fig 2B: mRNA log 2 fold change
	HCT-116 p53+/+ 8h		HCT-116 p53+/+ 24h		HCT-116 p53+/+ 48h		HCT-116 p53+/+ 72h		HCT-116 p53-/- 8h		HCT-116 p53-/- 24h		HCT-116 p53-/- 48h		HCT-116 p53-/- 72h
	N=1	N=2	N=1	N=2	N=1	N=2	N=1	N=2	N=1	N=2	N=1	N=2	N=1	N=2	N=1	N=2
CerS 2	0.028798	-0.185433	-0.607217	-0.502781	0.0580534	-0.394377	0.71102	-1.09054	0.528544	3.32896	-0.0840077	0.333965	-0.501472	0.00585038	1.46036	0.17121
CerS 4	-0.931075	-0.54186	-0.768492	-0.495636	-1.25669	-0.931173	-1.71274	-2.00589	0.155255	0.40702	0.119402	-0.0856951	-0.107597	-0.291693		0.0863994
CerS 6	0.0774965	-0.14051	-1.13243	0.120729	-0.482886	-0.919114	-0.925079	-2.13368	0.36156	0.438678	0.0596229	-0.189551	-0.947519	-0.641109	-1.57095	0.35679

## Sheet: Fig3
Fig3A: DEGS1 mRNA Log2 fold change
	HCT-116 p53+/+			HCT-116 p53-/-					HCT-116 p53+/+			HCT-116 p53-/-
	N=1	N=2	N=3	N=1	N=2	N=3			N=1	N=2	N=3	N=1	N=2	N=3
8h	1.30307	0.986824	0.242854	0.813428	0.700561	0.782743	Log2 Transform	8h	0.381915	-0.0191352	-2.04184	-0.297914	-0.513417	-0.35339
24h	1.68154	2.62369	0.532267	1.03154	0.823902	0.379745		24h	0.749785	1.3916	-0.909777	0.0448004	-0.279456	-1.3969
48h	0.167762	0.344272	3.58956	0.822708	0.556706	0.703758		48h	-2.57551	-1.53838	1.84381	-0.281547	-0.845014	-0.506848
72h	0.0599984	0.0513651	0.0846643	1.79005	0.737086	0.326503		72h	-4.05893	-4.28307	-3.5621	0.839997	-0.440095	-1.61483
	Below threshold?	P value	Mean of HCT-116 p53+/+	Mean of HCT-116 p53-/-	Difference	SE of difference	t ratio	df	Adjusted P Value
8h	No	0.831021	-0.5597	-0.3882	-0.1714	0.7528	0.2277	4	0.971446
24h	No	0.305507	0.4105	-0.5439	0.9544	0.8129	1.174	4	0.665032
48h	No	0.882206	-0.7567	-0.5445	-0.2122	1.344	0.1579	4	0.971446
72h	Yes	0.008562	-3.968	-0.405	-3.563	0.7402	4.814	4	0.03381
Fig3BC: DEGS1 Protein quantification
	p53+/+, 21% O2					p53+/+, 1% O2					p53-/-, 21% O2					p53-/-, 1% O2
	N1	N2	N3	N4	N5	N1	N2	N3	N4	N5	N1	N2	N3	N4	N5	N1	N2	N3	N4	N5
24h	0.0606186	0.803445	0.0745065			0.180222	0.628668	0.140828			0.432475	1.33641	0.232514			0.130244	1.74577	0.174247
48h	0.869056	0.836341	2.12811			1.85879	0.718686	1.3791			0.653021	0.981821	1.02919			0.78851	0.824547	0.677887
72h	0.906702	0.773767	0.722589	1.27383	0.657421	0.456546	0.707285	0.143701	0.496937	0.72537	2.25482	0.8496	2.65175	0.35357	0.703279	0.699393	1.09859	0.654578	1.06791	0.978815
	Significant?	P value	Mean of p53+/+, 21% O2	Mean of p53+/+, 1% O2	Difference	SE of difference	t ratio	df	Adjusted P Value
24h	No	0.990422	0.3129	0.3166	-0.003716	0.291	0.01277	4	0.996744
48h	No	0.94294	1.278	1.319	-0.04102	0.5386	0.07617	4	0.996744
72h	Yes	0.045107	0.8669	0.506	0.3609	0.1521	2.372	8	0.129308
	Significant?	P value	Mean of p53+/+, 1% O2	Mean of p53-/-, 1% O2	Difference	SE of difference	t ratio	df	Adjusted P Value
24h	No	0.543979	0.3166	0.6834	-0.3668	0.5539	0.6623	4	0.543979
48h	No	0.171211	1.319	0.7636	0.5552	0.3334	1.665	4	0.313109
72h	Yes	0.023319	0.506	0.8999	-0.3939	0.1408	2.797	8	0.068339

## Sheet: Fig4
Fig 4A:LCMS Sphingosine Level
	p53+/+, 21% O2			p53-/-, 21% O2	p53-/-, 1% O2
	N=1	N=2	N=2	N=1	N=1	N=2
24h	49.5516	74.6835	60.8483	61.2255	48.6882	50.794
48h	70.647	38.1834	32.3479	63.0261	4.9806	52.3791
72h	67.2189	47.5092	42.2278	143.482	37.2154	25.4352
	Discovery?	P value	Mean of 24H	Mean of 48H	Difference	SE of difference	t ratio	df	q value
WT N	No	0.743551	62.12	54.42	7.702	20.53	0.3752	2	0.821176
WT H	Yes	0.014893	61.28	35.5	25.78	3.181	8.103	2	0.060166
NULL N	No	0.813046	48.18	52.66	-4.484	16.66	0.2691	2	0.821176
NULL H	No	0.46831	49.74	28.68	21.06	23.72	0.8878	2	0.821176
	Discovery?	P value	Mean of 24H	Mean of 72H	Difference	SE of difference	t ratio	df	q value
WT N	No	0.794034	62.12	57.36	4.753	15.97	0.2977	2	0.801974
WT H	Yes	0.020198	61.28	39.05	22.23	3.208	6.929	2	0.040799
NULL N	Yes	0.018714	48.18	142.5	-94.3	13.08	7.207	2	0.040799
NULL H	No	0.091335	49.74	31.33	18.42	5.984	3.078	2	0.122998
	Discovery?	P value	Mean of 48H	Mean of 72H	Difference	SE of difference	t ratio	df	q value
WT N	No	0.890849	54.42	57.36	-2.949	18.99	0.1553	2	0.932859
WT H	No	0.511089	35.5	39.05	-3.549	4.477	0.7926	2	0.932859
NULL N	Yes	0.013171	52.66	142.5	-89.82	10.41	8.627	2	0.053211
NULL H	No	0.923623	28.68	31.33	-2.645	24.42	0.1083	2	0.932859
	Discovery?	P value	Mean of NULL N	Mean of NULL H	Difference	SE of difference	t ratio	df	q value
24h	No	0.915914	48.18	49.74	-1.562	13.09	0.1193	2	0.616715
48h	No	0.451697	52.66	28.68	23.98	25.87	0.9272	2	0.456214
72h	Yes	0.002877	142.5	31.33	111.2	5.975	18.6	2	0.005811
	Discovery?	P value	Mean of WT N	Mean of NULL N	Difference	SE of difference	t ratio	df	q value
24h	No	0.522057	62.12	48.18	13.94	18.11	0.7695	2	0.790916
48h	No	0.935806	54.42	52.66	1.752	19.26	0.09097	2	0.945164
72h	Yes	0.013274	57.36	142.5	-85.12	9.906	8.593	2	0.040221
	Discovery?	P value	Mean of WT N	Mean of WT H	Difference	SE of difference	t ratio	df	q value
24h	No	0.952755	62.12	61.28	0.841	12.57	0.06689	2	0.962282
48h	No	0.371103	54.42	35.5	18.92	16.54	1.144	2	0.562222
72h	No	0.21896	57.36	39.05	18.32	10.35	1.769	2	0.562222
	Below threshold?	P value	Mean of WT H	Mean of NULL H	Difference	SE of difference	t ratio	df	Adjusted P Value
24h	Yes	0.00957	61.28	49.74	11.54	1.137	10.15	2	0.028436
48h	No	0.802264	35.5	28.68	6.82	23.91	0.2853	2	0.802264
72h	No	0.367807	39.05	31.33	7.723	6.693	1.154	2	0.600332
Fig4B: SK-1 mRNA Log2 fold change
	HCT-116 p53+/+		HCT-116 p53-/-				HCT-116 p53+/+		HCT-116 p53-/-
	N=1	N=2	N=1	N=2			N=1	N=2	N=1	N=2
8h	1.05964	0.407522	4.12586	1.14597	Log2 Transform	8h	0.083576	-1.29505	2.0447	0.196571
24h	1.55183	0.619877	0.928035	0.82956		24h	0.633972	-0.689946	-0.107749	-0.269581
48h	0.692647	0.442114	0.833539	1.78837		48h	-0.529807	-1.17751	-0.262678	0.838647
72h	0.13857	0.249992	1.93385	1.74535		72h	-2.85131	-2.00004	0.951474	0.80352
	Below threshold?	P value	Mean of HCT-116 p53+/+	Mean of HCT-116 p53-/-	Difference	SE of difference	t ratio	df	Adjusted P Value
8h	No	0.272966	-0.6057	1.121	-1.726	1.153	1.497	2	0.517808
24h	No	0.832051	-0.02799	-0.1887	0.1607	0.6669	0.2409	2	0.832051
48h	No	0.215836	-0.8537	0.288	-1.142	0.6388	1.787	2	0.517808
72h	Yes	0.016679	-2.426	0.8775	-3.303	0.432	7.646	2	0.065064
Fig 4C: S1P Extracellular
	p53+/+, 21% O2		p53+/+, 1% O2		p53-/-, 21% O2		p53-/-, 1% O2
	N1	N2	N1	N2	N1	N2	N1	N2
24h	69.2787	74.8746	52.3344	53.6431	43.5027	46.7551	47.3314	49.8769
48h	56.8178	57.2735	39.6127	42.3147	43.5027	47.8647	47.3314	55.6578
72h	62.4989	70.6117	39.3344	36.7632	116.939	131.574	29.9881	27.1839
	Significant?	P value	Mean of p53+/+, 1% O2	Mean of p53-/-, 1% O2	Difference	SE of difference	t ratio	df
24h	No	0.092055	52.99	48.6	4.385	1.431	3.064	2
48h	No	0.137894	40.96	51.49	-10.53	4.377	2.406	2
72h	Yes	0.038116	38.05	28.59	9.463	1.902	4.974	2
	Significant?	P value	Mean of p53+/+, 21% O2	Mean of p53+/+, 1% O2	Difference	SE of difference	t ratio	df
24h	Yes	0.021919	72.08	52.99	19.09	2.873	6.643	2
48h	Yes	0.00718	57.05	40.96	16.08	1.37	11.74	2
72h	Yes	0.021564	66.56	38.05	28.51	4.255	6.699	2
	Significant?	P value	Mean of p53-/-, 21% O2	Mean of p53-/-, 1% O2	Difference	SE of difference	t ratio	df
24h	No	0.234422	45.13	48.6	-3.475	2.065	1.683	2
48h	No	0.341807	45.68	51.49	-5.811	4.7	1.236	2
72h	Yes	0.006011	124.3	28.59	95.67	7.451	12.84	2

## Sheet: Fig5
Fig5A Total ceramide levels
72h	p53+/+, 21% O2		p53+/+, 1% O2		p53-/-, 21% O2		p53-/-, 1% O2
	N=1	N=2	N=1	N=2	N=1	N=2	N=1	N=2
DMSO	386.204	395.753	187.944	635.876	313.373	228.862	898.567	1019.5
4HPR	1905.2	1900.64	2913.13	3054.9	350.253	9.70415	12.1124	11.109
Des	36.01	32.0388	88.7922	79.1392	1268.1	1242.61	31710.5	1287.7
	Significant?	P value	Mean of p53+/+, 21% O2	Mean of p53+/+, 1% O2	Difference	SE of difference	t ratio	df
DMSO	No	0.934076	391	411.9	-20.93	224	0.09343	2
4HPR	Yes	0.004276	1903	2984	-1081	70.92	15.24	2
Des	Yes	0.010745	34.02	83.97	-49.94	5.219	9.569	2
	Significant?	P value	Mean of p53-/-, 21% O2	Mean of p53-/-, 1% O2	Difference	SE of difference	t ratio	df
DMSO	Yes	0.011305	271.1	959	-687.9	73.77	9.325	2
4HPR	No	0.426985	180	11.61	168.4	170.3	0.9888	2
Des	No	0.421832	1255	16499	-15244	15211	1.002	2
	Significant?	P value	Mean of p53+/+, 1% O2	Mean of p53-/-, 1% O2	Difference	SE of difference	t ratio	df
DMSO	No	0.14237	411.9	959	-547.1	232	2.358	2
4HPR	Yes	0.000568	2984	11.61	2972	70.88	41.93	2
Des	No	0.393375	83.97	16499	-16415	15211	1.079	2
	Significant?	P value	Mean of DMSO	Mean of 4-HPR	Difference	SE of difference	t ratio	df
p53+/+, 21% O2	Yes	1.2e-05	391	1903	-1512	5.29	285.8	2
p53+/+, 1% O2	Yes	0.008239	411.9	2984	-2572	234.9	10.95	2
p53-/-, 21% O2	No	0.655191	271.1	180	91.14	175.4	0.5195	2
p53-/-, 1% O2	Yes	0.004049	959	11.61	947.4	60.47	15.67	2
	Significant?	P value	Mean of DMSO	Mean of Des	Difference	SE of difference	t ratio	df
p53+/+, 21% O2	Yes	0.00021	391	34.02	357	5.171	69.03	2
p53+/+, 1% O2	No	0.280789	411.9	83.97	327.9	224	1.464	2
p53-/-, 21% O2	Yes	0.002005	271.1	1255	-984.2	44.14	22.3	2
p53-/-, 1% O2	No	0.414426	959	16499	-15540	15212	1.022	2
Fig5B Fold change of cell viability
	72h
	N=1				N=2				N=3				N=4
WT N GW4869	0.84	0.860849	0.88764	0.630729	1.15	0.892157	0.847486	1.27797	1.03	1.10914	1.17026	0.941214	1.14	0.855968	0.912737	1.09524
WT N Desipramine	0.87	1	0.96	0.9	0.96	0.96	1	0.86	0.7	0.97	0.78	0.73		1.02	0.82	0.82
WT N 4HPR	0.74	1.09	1.01		0.86	0.84	0.94		0.93	1.18	1.18		1.41	1.31	1.2
WT N SKI	0.950806	0.965517	1.18525		0.929078	0.932895	0.956454		0.870154	0.915598	0.717871		0.957343	0.980608	1.00089
WT N 4HPR+SKI	0.69	0.97	1		0.82	0.84	0.87		0.77	0.95	1.04		0.59	0.5	0.46
WT N DhCer	0.91	0.98	0.92		1.25	1.01	1.02		0.93	0.73	0.82		0.84	0.86	1.04
WT N sphingosine	0.91	0.89	0.9		0.95	0.92	0.93		1.02	1.08	1.01		0.47	0.58	0.69
	Discovery?	P value	Mean of WT H 4HPR	Mean of NULL H 4HPR	Difference	SE of difference	t ratio	df	q value
72h	Yes	0.003277	0.88	1.307	-0.4267	0.06791	6.283	4	0.003309
	Discovery?	P value	Mean of WT H 4HPR+SKI	Mean of NULL H 4HPR+SKI	Difference	SE of difference	t ratio	df	q value
72h	Yes	0.001357	0.8433	0.5167	0.3267	0.0411	7.949	4	0.00137
	Discovery?	P value	Mean of WT H sphingosine	Mean of NULL H sphingosine	Difference	SE of difference	t ratio	df	q value
72h	Yes	0.005291	0.9333	0.58	0.3533	0.06412	5.511	4	0.005344
	Discovery?	P value	Mean of NULL N 4HPR+SKI	Mean of NULL H 4HPR+SKI	Difference	SE of difference	t ratio	df	q value
72h	Yes	0.010235	0.92	0.5167	0.4033	0.08819	4.573	4	0.010337
	Discovery?	P value	Mean of NULL N sphingosine	Mean of NULL H sphingosine	Difference	SE of difference	t ratio	df	q value
72h	Yes	0.002444	1.037	0.58	0.4567	0.06716	6.799	4	0.002469
	Discovery?	P value	Mean of NULL H 4HPR	Mean of NULL H 4HPR+SKI	Difference	SE of difference	t ratio	df	q value
72h	Yes	0.000388	1.307	0.5167	0.79	0.0718	11	4	0.000392
	Discovery?	P value	Mean of NULL H SKI	Mean of NULL H 4HPR+SKI	Difference	SE of difference	t ratio	df	q value
72h	Yes	0.000333	0.9796	0.5167	0.4629	0.04045	11.45	4	0.000336

## Sheet: Fig6
Fig6A C6 Ceramide fold change of cell viability
	WT N C6/eth			WT H C6/eth			NULL N C6/eth			NULL H C6/eth
	N=1	N=2	N=3	N=1	N=2	N=3	N=1	N=2	N=3	N=1	N=2	N=3
24H	1.01058	0.781925	1.02264	0.892857	0.669145	1.02038	0.932308	0.876333	0.980892	0.866426	0.646429	0.919553
48H	0.578167	0.992727	1.00158	0.652055	0.625323	0.802097	0.562842	0.900915	1.00324	0.34382	0.343923	0.32998
72H	0.733	0.745217	1.05712	0.676322	0.650376	0.810588	0.254521	0.487747	0.673531	0.338058	0.311696	0.295161
	Below threshold?	P value	Mean of WT H C6/eth	Mean of NULL H C6/eth	Difference	SE of difference	t ratio	df	Adjusted P Value
24H	No	0.724909	0.8608	0.8108	0.04999	0.1324	0.3776	4	0.724909
48H	Yes	0.003042	0.6932	0.3392	0.3539	0.05521	6.411	4	0.006075
72H	Yes	0.001484	0.7124	0.315	0.3975	0.0512	7.764	4	0.004444
	Below threshold?	P value	Mean of NULL N C6/eth	Mean of NULL H C6/eth	Difference	SE of difference	t ratio	df	Adjusted P Value
24H	No	0.251564	0.9298	0.8108	0.119	0.0889	1.339	4	0.439844
48H	Yes	0.022193	0.8223	0.3392	0.4831	0.1331	3.628	4	0.065113
72H	No	0.267185	0.4719	0.315	0.157	0.1219	1.288	4	0.439844
	Below threshold?	P value	Mean of WT N C6/eth	Mean of NULL N C6/eth	Difference	SE of difference	t ratio	df	Adjusted P Value
24H	No	0.923864	0.9384	0.9298	0.008539	0.08393	0.1017	4	0.981573
48H	No	0.864252	0.8575	0.8223	0.03516	0.1929	0.1822	4	0.981573
72H	No	0.081411	0.8451	0.4719	0.3732	0.1611	2.317	4	0.224889
Fig6B C6 Ceramide SubG0 level
	WT N ETH			WT N C6			WT H ETH			WT H C6			NULL N ETH			NULL N C6			NULL H ETH			NULL H C6
	N=1	N=2	N=3	N=1	N=2	N=3	N=1	N=2	N=3	N=1	N=2	N=3	N=1	N=2	N=3	N=1	N=2	N=3	N=1	N=2	N=3	N=1	N=2	N=3
24H	2.1	4.9	6.5	3.1	15.3	12.2	2.5	19.8	10.4	2.4	13.7	15.9	2.8	12	6.9	7.3		18.4	4.8	24	11.4	13.3	29.3	24
48H	2.2	5.6	3.9	6	10.1	5.7	8.9	14.2	16.5	10.8	20.8	23.7	5	8.1	4	9.9	15.7	10.8	3.6	13.5	9.2	17.4	38.4	31.1
72H	14.5	9.2	13.8	8.8	10.5	16.7	16.8	17.9	16.6	22.9	23.7	21.1	5.2	9.6	9.5	13.7	13.4	15.6	8.5	16.5	21.7	27.9	40.7	45.9
	Below threshold?	P value	Mean of WT H C6	Mean of NULL H C6	Difference	SE of difference	t ratio	df	Adjusted P Value
24H	No	0.140892	10.67	22.2	-11.53	6.295	1.832	4	0.261934
48H	No	0.222038	18.43	28.97	-10.53	7.291	1.445	4	0.261934
72H	Yes	0.044692	22.57	38.17	-15.6	5.403	2.887	4	0.128172
	Below threshold?	P value	Mean of WT N ETH	Mean of WT H ETH	Difference	SE of difference	t ratio	df	Adjusted P Value
24H	No	0.282884	4.5	10.9	-6.4	5.163	1.24	4	0.282884
48H	Yes	0.019297	3.9	13.2	-9.3	2.455	3.788	4	0.056781
72H	Yes	0.054722	12.5	17.1	-4.6	1.711	2.689	4	0.106449
	Below threshold?	P value	Mean of NULL N C6	Mean of NULL H C6	Difference	SE of difference	t ratio	df	Adjusted P Value
24H	No	0.292971	12.85	22.2	-9.35	7.35	1.272	3	0.292971
48H	No	0.058517	12.13	28.97	-16.83	6.414	2.625	4	0.11361
72H	Yes	0.011349	14.23	38.17	-23.93	5.392	4.438	4	0.033662
	Below threshold?	P value	Mean of WT N C6	Mean of NULL N C6	Difference	SE of difference	t ratio	df	Adjusted P Value
24H	No	0.701503	10.2	12.85	-2.65	6.281	0.4219	3	0.701503
48H	No	0.101169	7.267	12.13	-4.867	2.294	2.122	4	0.273837
72H	No	0.421752	12	14.23	-2.233	2.498	0.8942	4	0.66563
	Below threshold?	P value	Mean of NULL N ETH	Mean of NULL H ETH	Difference	SE of difference	t ratio	df	Adjusted P Value
24H	No	0.378222	7.233	13.4	-6.167	6.229	0.99	4	0.613393
48H	No	0.381377	5.7	8.767	-3.067	3.121	0.9827	4	0.613393
72H	No	0.142968	8.1	15.57	-7.467	4.104	1.819	4	0.370506
	Below threshold?	P value	Mean of WT N C6	Mean of WT H C6	Difference	SE of difference	t ratio	df	Adjusted P Value
24H	No	0.93712	10.2	10.67	-0.4667	5.558	0.08396	4	0.93712
48H	No	0.054879	7.267	18.43	-11.17	4.157	2.686	4	0.106747
72H	Yes	0.013787	12	22.57	-10.57	2.521	4.192	4	0.040792
Fig6C C6 Ceramide Annexin PI
	Viable			Necrosis			Early Apoptosis			Late Apoptosis
	N=1	N=2	N=3	N=1	N=2	N=3	N=1	N=2	N=3	N=1	N=2	N=3
WT N	84.64	84.93	82.96	0.495	3.34	3.24	6.885	2.9	2.475	7.98	8.83	11.325
WT N+C6	85.505	90.215	86.735	0.485	2.34	3.12	6.29	1.795	2.3	7.72	5.65	7.845
	N=1	N=2	N=3	N=1	N=2	N=3	N=1	N=2	N=3	N=1	N=2	N=3
WT H	83.545		69.295	0.8		5.295	8.005		6.25	7.65		19.16
WT H+C6	80.225	87.095	81.015	1.125	2.17	3.96	7.8	3.105	4.385	10.85	7.63	10.64
	N=1	N=2	N=3	N=1	N=2	N=3	N=1	N=2	N=3	N=1	N=2	N=3
NULL N	83.975	85.45	86.66	1.495	2.52	3.95	6.92	3.715	2.965	7.61	8.315	6.425
NULL N + C6	81.72	86.22	87.215	1.315	2.03	1.995	10.295	5.26	4.7	6.67	6.49	6.09
	N=1	N=2	N=3	N=1	N=2	N=3	N=1	N=2	N=3	N=1	N=2	N=3
NULL H	88.755	92.205	93.54	0.29	1.685	1.13	6.74	2.175	1.775	4.215	3.935	3.555
NULL H + C6	77.51	80.31	85.795	0.995	2.795	1.545	11.695	6.33	5.475	9.8	10.565	7.185
	Below threshold?	P value	Mean of NULL H	Mean of NULL H + C6	Difference	SE of difference	t ratio	df	Adjusted P Value
Viable	No	0.021759	91.5	81.21	10.3	2.82	3.651	4	0.063867
Necrosis	No	0.32903	1.035	1.778	-0.7433	0.6694	1.111	4	0.32903
Early Apoptosis	No	0.164775	3.563	7.833	-4.27	2.515	1.698	4	0.3024
Late Apoptosis	Yes	0.007112	3.902	9.183	-5.282	1.041	5.074	4	0.028147
	Below threshold?	P value	Mean of NULL N	Mean of NULL H	Difference	SE of difference	t ratio	df	Adjusted P Value
Viable	No	0.019411	85.36	91.5	-6.138	1.623	3.781	4	0.05711
Necrosis	No	0.119166	2.655	1.035	1.62	0.8193	1.977	4	0.224131
Early Apoptosis	No	0.653318	4.533	3.563	0.97	2.002	0.4846	4	0.653318
Late Apoptosis	Yes	0.003699	7.45	3.902	3.548	0.5837	6.08	4	0.014716
	Below threshold?	P value	Mean of WT H	Mean of WT H+C	Difference	SE of difference	t ratio	df	Adjusted P Value
Viable	No	0.367345	76.42	82.78	-6.358	6.004	1.059	3	0.839798
Necrosis	No	0.772272	3.048	2.418	0.6292	1.987	0.3166	3	0.839798
Early Apoptosis	No	0.368593	7.128	5.097	2.031	1.924	1.056	3	0.839798
Late Apoptosis	No	0.470925	13.41	9.707	3.698	4.495	0.8228	3	0.839798
	Below threshold?	P value	Mean of LL N	Mean of NULL N + C	Difference	SE of difference	t ratio	df	Adjusted P Value
Viable	No	0.875729	85.36	85.05	0.31	1.86	0.1667	4	0.875729
Necrosis	No	0.307582	2.655	1.78	0.875	0.749	1.168	4	0.668026
Early Apoptosis	No	0.36109	4.533	6.752	-2.218	2.153	1.03	4	0.668026
Late Apoptosis	No	0.148043	7.45	6.417	1.033	0.5775	1.789	4	0.473169
	Below threshold?	P value	Mean of WT N	Mean of WT H	Difference	SE of difference	t ratio	df	Adjusted P Value
Viable	No	0.244317	84.18	76.42	7.757	5.37	1.445	3	0.615949
Necrosis	No	0.760279	2.358	3.048	-0.6892	2.063	0.3341	3	0.760279
Early Apoptosis	No	0.212778	4.087	7.128	-3.041	1.928	1.578	3	0.615949
Late Apoptosis	No	0.435085	9.378	13.41	-4.027	4.481	0.8986	3	0.680871
	Below threshold?	P value	Mean of WT N+C	Mean of WT H+C	Difference	SE of difference	t ratio	df	Adjusted P Value
Viable	No	0.143146	87.49	82.78	4.707	2.588	1.818	4	0.370898
Necrosis	No	0.7208	1.982	2.418	-0.4367	1.138	0.3836	4	0.7208
Early Apoptosis	No	0.458738	3.462	5.097	-1.635	1.996	0.8191	4	0.707036
Late Apoptosis	No	0.104742	7.072	9.707	-2.635	1.26	2.091	4	0.35762
	Below threshold?	P value	Mean of WT N+C	Mean of WT H+C	Difference	SE of difference	t ratio	df	Adjusted P Value
Viable	No	0.143146	87.49	82.78	4.707	2.588	1.818	4	0.370898
Necrosis	No	0.7208	1.982	2.418	-0.4367	1.138	0.3836	4	0.7208
Early Apoptosis	No	0.458738	3.462	5.097	-1.635	1.996	0.8191	4	0.707036
Late Apoptosis	No	0.104742	7.072	9.707	-2.635	1.26	2.091	4	0.35762

## Sheet: S1_Fig
S1_Fig LCMS Ceramide species level 24, 48, 72h
d18:1 14:0
	WT N			WT H			NULL N			NULL H
	N=1	N=2		N=1	N=2		N=1	N=2		N=1	N=2
24h	3.66165	5.42173		3.51048	3.54948		3.97138	4.71567		3.56398	4.86553
48h	4.05911	5.13048		6.583	7.12527		8.54489	3.15592		0.239452	5.10733
72h	4.71208	6.00852		1.97888	12.2803		6.33008	8.6414		8.64225	5.35654
	Below threshold?	P value	Mean of WT N	Mean of WT H	Difference	SE of difference	t ratio	df	Adjusted P Value
24h	No	0.369314	4.542	3.53	1.012	0.8803	1.149	2	0.602235
48h	No	0.063921	4.595	6.854	-2.259	0.6004	3.763	2	0.179765
72h	No	0.765715	5.36	7.13	-1.769	5.191	0.3408	2	0.765715
	Below threshold?	P value	Mean of NULL N	Mean of NULL H	Difference	SE of difference	t ratio	df	Adjusted P Value
24h	No	0.879424	4.344	4.215	0.1288	0.7497	0.1718	2	0.971522
48h	No	0.473863	5.85	2.673	3.177	3.631	0.875	2	0.854354
72h	No	0.831245	7.486	6.999	0.4863	2.009	0.2421	2	0.971522
	Below threshold?	P value	Mean of WT N	Mean of NULL N	Difference	SE of difference	t ratio	df	Adjusted P Value
24h	No	0.854902	4.542	4.344	0.1982	0.9555	0.2074	2	0.90543
48h	No	0.692478	4.595	5.85	-1.256	2.747	0.457	2	0.90543
72h	No	0.2499	5.36	7.486	-2.125	1.325	1.604	2	0.577957
	Below threshold?	P value	Mean of WT H	Mean of NULL H	Difference	SE of difference	t ratio	df	Adjusted P Value
24h	No	0.403233	3.53	4.215	-0.6848	0.6511	1.052	2	0.643869
48h	No	0.22992	6.854	2.673	4.181	2.449	1.707	2	0.543324
72h	No	0.982975	7.13	6.999	0.1302	5.406	0.02408	2	0.982975
d18:1 16:0
	WT N			WT H			NULL N			NULL H
	N=1	N=2		N=1	N=2		N=1	N=2		N=1	N=2
24h	26.8653	77.1968		36.0095	43.8615		34.5841	65.7563		28.4339	44.1106
48h	35.6334	23.4874		63.1123	39.342		34.9977	34.6598		0.902356	45.995
72h	36.1428	81.2448		29.4212	141.748		47.5057	58.1179		76.0849	64.1774
	Below threshold?	P value	Mean of WT N	Mean of WT H	Difference	SE of difference	t ratio	df	Adjusted P Value
24h	No	0.681668	52.03	39.94	12.1	25.47	0.4749	2	0.898665
48h	No	0.245991	29.56	51.23	-21.67	13.35	1.623	2	0.571324
72h	No	0.700265	58.69	85.58	-26.89	60.52	0.4443	2	0.898665
	Below threshold?	P value	Mean of NULL N	Mean of NULL H	Difference	SE of difference	t ratio	df	Adjusted P Value
24h	No	0.50921	50.17	36.27	13.9	17.45	0.7966	2	0.759125
48h	No	0.663869	34.83	23.45	11.38	22.55	0.5047	2	0.759125
72h	No	0.162018	52.81	70.13	-17.32	7.975	2.172	2	0.411557
	Below threshold?	P value	Mean of WT N	Mean of NULL N	Difference	SE of difference	t ratio	df	Adjusted P Value
24h	No	0.955592	52.03	50.17	1.861	29.6	0.06286	2	0.968775
48h	No	0.477265	29.56	34.83	-5.268	6.075	0.8672	2	0.857162
72h	No	0.823293	58.69	52.81	5.882	23.17	0.2539	2	0.968775
	Below threshold?	P value	Mean of WT H	Mean of NULL H	Difference	SE of difference	t ratio	df	Adjusted P Value
24h	No	0.716634	39.94	36.27	3.663	8.767	0.4179	2	0.919704
48h	No	0.389569	51.23	23.45	27.78	25.49	1.09	2	0.772538
72h	No	0.810044	85.58	70.13	15.45	56.48	0.2736	2	0.919704
d18:1 18:0
	WT N			WT H			NULL N			NULL H
	N=1	N=2		N=1	N=2		N=1	N=2		N=1	N=2
24h	2.28853	8.86866		4.12571	5.62847		3.47496	6.7823		2.74602	8.55477
48h	4.44642	4.23822		26.8756	12.1742		3.43917	2.58011		0.221304	6.79042
72h	5.26942	6.52753		31.0333	68.7057		3.71365	5.6176		37.4222	39.2476
	Below threshold?	P value	Mean of WT N	Mean of WT H	Difference	SE of difference	t ratio	df	Adjusted P Value
24h	No	0.854578	5.579	4.877	0.7015	3.375	0.2079	2	0.854578
48h	No	0.174907	4.342	19.52	-15.18	7.351	2.065	2	0.374619
72h	No	0.144838	5.898	49.87	-43.97	18.85	2.333	2	0.374619
	Below threshold?	P value	Mean of NULL N	Mean of NULL H	Difference	SE of difference	t ratio	df	Adjusted P Value
24h	No	0.890275	5.129	5.65	-0.5218	3.342	0.1561	2	0.987961
48h	No	0.894662	3.01	3.506	-0.4962	3.313	0.1498	2	0.987961
72h	Yes	0.001531	4.666	38.33	-33.67	1.319	25.53	2	0.004585
	Below threshold?	P value	Mean of WT N	Mean of NULL N	Difference	SE of difference	t ratio	df	Adjusted P Value
24h	No	0.913914	5.579	5.129	0.45	3.682	0.1222	2	0.913914
48h	No	0.094629	4.342	3.01	1.333	0.442	3.015	2	0.257871
72h	No	0.392902	5.898	4.666	1.233	1.141	1.08	2	0.631432
	Below threshold?	P value	Mean of WT H	Mean of NULL H	Difference	SE of difference	t ratio	df	Adjusted P Value
24h	No	0.820685	4.877	5.65	-0.7733	3	0.2578	2	0.842421
48h	No	0.184919	19.52	3.506	16.02	8.051	1.99	2	0.458495
72h	No	0.603038	49.87	38.33	11.53	18.86	0.6116	2	0.842421
d18:1 18:1
	WT N			WT H			NULL N			NULL H
	N=1	N=2		N=1	N=2		N=1	N=2		N=1	N=2
24h	0.431835	1.55112		0.468667	1.22711		0.511316	1.16107		0.333027	0.989146
48h	0.740554	0.405452		1.78164	0.926722		1.10902	0.715342		0.071584	1.02727
72h	0.763391	1.53307		1.44285	4.90755		2.6526	2.24704		1.81735	1.92027
	Below threshold?	P value	Mean of WT N	Mean of WT H	Difference	SE of difference	t ratio	df	Adjusted P Value
24h	No	0.851474	0.9915	0.8479	0.1436	0.676	0.2124	2	0.851474
48h	No	0.230964	0.573	1.354	-0.7812	0.4591	1.701	2	0.54518
72h	No	0.371672	1.148	3.175	-2.027	1.775	1.142	2	0.605204
	Below threshold?	P value	Mean of NULL N	Mean of NULL H	Difference	SE of difference	t ratio	df	Adjusted P Value
24h	No	0.740974	0.8362	0.6611	0.1751	0.4617	0.3793	2	0.802342
48h	No	0.555413	0.9122	0.5494	0.3628	0.5168	0.7019	2	0.802342
72h	No	0.108886	2.45	1.869	0.581	0.2092	2.777	2	0.292381
	Below threshold?	P value	Mean of WT N	Mean of NULL N	Difference	SE of difference	t ratio	df	Adjusted P Value
24h	No	0.832708	0.9915	0.8362	0.1553	0.6471	0.24	2	0.832708
48h	No	0.319845	0.573	0.9122	-0.3392	0.2585	1.312	2	0.53739
72h	No	0.095896	1.148	2.45	-1.302	0.435	2.992	2	0.260981
	Below threshold?	P value	Mean of WT H	Mean of NULL H	Difference	SE of difference	t ratio	df	Adjusted P Value
24h	No	0.745267	0.8479	0.6611	0.1868	0.5014	0.3725	2	0.77876
48h	No	0.336191	1.354	0.5494	0.8048	0.6411	1.255	2	0.707497
72h	No	0.529639	3.175	1.869	1.306	1.733	0.7538	2	0.77876
d18:1 20:1
	WT N			WT H			NULL N			NULL H
	N=1	N=2		N=1	N=2		N=1	N=2		N=1	N=2
24h	0.160794	0.33428		0.289524	0.271282		0.29289	0.522293		0.138469	0.574774
48h	0.345489	0.175827		2.76003	0.817439		0.215137	0.243615		0.026667	0.436734
72h	0.351295	0.399237		2.17636	5.88906		0.605276	0.528471		3.05994	3.09938
	Below threshold?	P value	Mean of WT N	Mean of WT H	Difference	SE of difference	t ratio	df	Adjusted P Value
24h	No	0.742536	0.2475	0.2804	-0.03287	0.08722	0.3768	2	0.742536
48h	No	0.257571	0.2607	1.789	-1.528	0.975	1.567	2	0.463896
72h	No	0.187638	0.3753	4.033	-3.657	1.857	1.97	2	0.463896
	Below threshold?	P value	Mean of NULL N	Mean of NULL H	Difference	SE of difference	t ratio	df	Adjusted P Value
24h	No	0.855308	0.4076	0.3566	0.05097	0.2465	0.2068	2	0.979064
48h	No	0.992003	0.2294	0.2317	-0.002325	0.2055	0.01131	2	0.992003
72h	Yes	0.000295	0.5669	3.08	-2.513	0.04317	58.21	2	0.000885
	Below threshold?	P value	Mean of WT N	Mean of NULL N	Difference	SE of difference	t ratio	df	Adjusted P Value
24h	No	0.381559	0.2475	0.4076	-0.1601	0.1438	1.113	2	0.61753
48h	No	0.75095	0.2607	0.2294	0.03128	0.08602	0.3637	2	0.75095
72h	No	0.051543	0.3753	0.5669	-0.1916	0.04527	4.233	2	0.146795
	Below threshold?	P value	Mean of WT H	Mean of NULL H	Difference	SE of difference	t ratio	df	Adjusted P Value
24h	No	0.760358	0.2804	0.3566	-0.07622	0.2183	0.3491	2	0.883567
48h	No	0.257313	1.789	0.2317	1.557	0.9927	1.568	2	0.590346
72h	No	0.658778	4.033	3.08	0.9531	1.856	0.5134	2	0.883567
d18:1 20:0
	WT N			WT H			NULL N			NULL H
	N=1	N=2		N=1	N=2		N=1	N=2		N=1	N=2
24h	1.46864	4.59591		4.43333	5.19746		2.53176	4.03932		2.94077	7.13789
48h	5.06614	2.46683		31.7071	9.6825		4.27245	2.50259		0.420932	7.18218
72h	5.65787	5.11024		18.9424	35.8366		4.17182	5.71469		29.7723	24.4245
	Below threshold?	P value	Mean of WT N	Mean of WT H	Difference	SE of difference	t ratio	df	Adjusted P Value
24h	No	0.383345	3.032	4.815	-1.783	1.61	1.108	2	0.461832
48h	No	0.266401	3.766	20.69	-16.93	11.09	1.527	2	0.461832
72h	No	0.121254	5.384	27.39	-22.01	8.452	2.604	2	0.321438
	Below threshold?	P value	Mean of NULL N	Mean of NULL H	Difference	SE of difference	t ratio	df	Adjusted P Value
24h	No	0.513961	3.286	5.039	-1.754	2.23	0.7865	2	0.763766
48h	No	0.916513	3.388	3.802	-0.414	3.495	0.1185	2	0.916513
72h	Yes	0.015415	4.943	27.1	-22.16	2.783	7.961	2	0.045536
	Below threshold?	P value	Mean of WT N	Mean of NULL N	Difference	SE of difference	t ratio	df	Adjusted P Value
24h	No	0.897375	3.032	3.286	-0.2533	1.736	0.1459	2	0.971774
48h	No	0.831994	3.766	3.388	0.379	1.572	0.241	2	0.971774
72h	No	0.644159	5.384	4.943	0.4408	0.8186	0.5385	2	0.954942
	Below threshold?	P value	Mean of WT H	Mean of NULL H	Difference	SE of difference	t ratio	df	Adjusted P Value
24h	No	0.92597	4.815	5.039	-0.2239	2.133	0.105	2	0.99452
48h	No	0.28018	20.69	3.802	16.89	11.52	1.466	2	0.627032
72h	No	0.976778	27.39	27.1	0.2911	8.86	0.03285	2	0.99452
d18:1 22:1
	WT N			WT H			NULL N			NULL H
	N=1	N=2		N=1	N=2		N=1	N=2		N=1	N=2
24h	0.417905	1.43622		1.9	1.51867		1.57201	2.83692		1.25616	4.38432
48h	1.61125	0.897506		21.2589	4.32762		2.8786	1.07301		0.050361	3.3807
72h	1.47611	1.75864		8.36287	17.3248		2.20648	2.56607		9.38656	9.65188
	Below threshold?	P value	Mean of WT N	Mean of WT H	Difference	SE of difference	t ratio	df	Adjusted P Value
24h	No	0.286818	0.9271	1.709	-0.7823	0.5437	1.439	2	0.491371
48h	No	0.306363	1.254	12.79	-11.54	8.473	1.362	2	0.491371
72h	No	0.129265	1.617	12.84	-11.23	4.483	2.504	2	0.339826
	Below threshold?	P value	Mean of NULL N	Mean of NULL H	Difference	SE of difference	t ratio	df	Adjusted P Value
24h	No	0.750102	2.204	2.82	-0.6158	1.687	0.365	2	0.937551
48h	No	0.903292	1.976	1.716	0.2603	1.894	0.1374	2	0.937551
72h	Yes	0.00098	2.386	9.519	-7.133	0.2234	31.92	2	0.002936
	Below threshold?	P value	Mean of WT N	Mean of NULL N	Difference	SE of difference	t ratio	df	Adjusted P Value
24h	No	0.256299	0.9271	2.204	-1.277	0.8119	1.573	2	0.446908
48h	No	0.534827	1.254	1.976	-0.7214	0.9708	0.7432	2	0.534827
72h	No	0.078197	1.617	2.386	-0.7689	0.2286	3.363	2	0.216726
	Below threshold?	P value	Mean of WT H	Mean of NULL H	Difference	SE of difference	t ratio	df	Adjusted P Value
24h	No	0.553833	1.709	2.82	-1.111	1.576	0.705	2	0.784315
48h	No	0.327814	12.79	1.716	11.08	8.628	1.284	2	0.696284
72h	No	0.535581	12.84	9.519	3.325	4.483	0.7416	2	0.784315
d18:1 22:0
	WT N			WT H			NULL N			NULL H
	N=1	N=2		N=1	N=2		N=1	N=2		N=1	N=2
24h	6.54718	10.4126		16.4305	9.68502		8.96871	13.9403		15.7945	26.7337
48h	15.1054	5.34042		52.2413	23.3866		15.302	6.43365		0.579726	23.07
72h	22.2937	16.7879		38.0863	43.5973		10.7672	7.97561		51.4814	54.5761
	Below threshold?	P value	Mean of WT N	Mean of WT H	Difference	SE of difference	t ratio	df	Adjusted P Value
24h	No	0.360088	8.48	13.06	-4.578	3.887	1.178	2	0.37868
48h	No	0.211762	10.22	37.81	-27.59	15.23	1.811	2	0.37868
72h	Yes	0.031848	19.54	40.84	-21.3	3.895	5.469	2	0.092533
	Below threshold?	P value	Mean of NULL N	Mean of NULL H	Difference	SE of difference	t ratio	df	Adjusted P Value
24h	No	0.244119	11.45	21.26	-9.81	6.008	1.633	2	0.428644
48h	No	0.944103	10.87	11.82	-0.957	12.09	0.07917	2	0.944103
72h	Yes	0.002271	9.371	53.03	-43.66	2.084	20.95	2	0.006796
	Below threshold?	P value	Mean of WT N	Mean of NULL N	Difference	SE of difference	t ratio	df	Adjusted P Value
24h	No	0.444529	8.48	11.45	-2.975	3.149	0.9447	2	0.691452
48h	No	0.931025	10.22	10.87	-0.6449	6.596	0.09778	2	0.931025
72h	No	0.081073	19.54	9.371	10.17	3.087	3.295	2	0.224035
	Below threshold?	P value	Mean of WT H	Mean of NULL H	Difference	SE of difference	t ratio	df	Adjusted P Value
24h	No	0.329795	13.06	21.26	-8.206	6.426	1.277	2	0.497684
48h	No	0.291257	37.81	11.82	25.99	18.29	1.421	2	0.497684
72h	No	0.061142	40.84	53.03	-12.19	3.16	3.856	2	0.172439
d18:1 24:1
	WT N			WT H			NULL N			NULL H
	N=1	N=2		N=1	N=2		N=1	N=2		N=1	N=2
24h	26.6663	51.3449		56.4571	38.0302		54.2756	59.7443		60.1786	81.2703
48h	57.3233	26.8989		147.061	61.6358		70.4499	29.8982		1.40647	73.708
72h	59.7877	56.6917		61.6636	108.651		56.5487	50.0729		71.5363	90.2863
	Below threshold?	P value	Mean of WT N	Mean of WT H	Difference	SE of difference	t ratio	df	Adjusted P Value
24h	No	0.646197	39.01	47.24	-8.238	15.4	0.535	2	0.66214
48h	No	0.303514	42.11	104.3	-62.24	45.34	1.373	2	0.66214
72h	No	0.371328	58.24	85.16	-26.92	23.54	1.143	2	0.66214
	Below threshold?	P value	Mean of NULL N	Mean of NULL H	Difference	SE of difference	t ratio	df	Adjusted P Value
24h	No	0.335116	57.01	70.72	-13.71	10.89	1.259	2	0.557929
48h	No	0.789578	50.17	37.56	12.62	41.45	0.3044	2	0.789578
72h	No	0.108518	53.31	80.91	-27.6	9.918	2.783	2	0.291503
	Below threshold?	P value	Mean of WT N	Mean of NULL N	Difference	SE of difference	t ratio	df	Adjusted P Value
24h	No	0.290323	39.01	57.01	-18	12.64	1.425	2	0.642577
48h	No	0.780558	42.11	50.17	-8.063	25.35	0.3181	2	0.780558
72h	No	0.303332	58.24	53.31	4.929	3.589	1.373	2	0.642577
	Below threshold?	P value	Mean of WT H	Mean of NULL H	Difference	SE of difference	t ratio	df	Adjusted P Value
24h	No	0.235584	47.24	70.72	-23.48	14	1.677	2	0.553327
48h	No	0.355015	104.3	37.56	66.79	55.96	1.194	2	0.583994
72h	No	0.882137	85.16	80.91	4.246	25.3	0.1679	2	0.882137
d18:1 24:0
	WT N			WT H			NULL N			NULL H
	N=1	N=2		N=1	N=2		N=1	N=2		N=1	N=2
24h	160.396	327.099		271.429	251.253		383.901	321.267		412.876	355.558
48h	455.488	262.429		573.748	266.651		422.699	213.717		11.2921	406.265
72h	557.343	349.332		445.348	734.992		352.073	367.571		1275.66	939.921
	Below threshold?	P value	Mean of WT N	Mean of WT H	Difference	SE of difference	t ratio	df	Adjusted P Value
24h	No	0.853432	243.7	261.3	-17.59	83.96	0.2095	2	0.946067
48h	No	0.767766	359	420.2	-61.24	181.4	0.3377	2	0.946067
72h	No	0.523044	453.3	590.2	-136.8	178.3	0.7674	2	0.891499
	Below threshold?	P value	Mean of NULL N	Mean of NULL H	Difference	SE of difference	t ratio	df	Adjusted P Value
24h	No	0.533838	352.6	384.2	-31.63	42.45	0.7452	2	0.782693
48h	No	0.672743	318.2	208.8	109.4	223.4	0.4898	2	0.782693
72h	Yes	0.046952	359.8	1108	-748	168	4.451	2	0.134346
	Below threshold?	P value	Mean of WT N	Mean of NULL N	Difference	SE of difference	t ratio	df	Adjusted P Value
24h	No	0.346089	243.7	352.6	-108.8	89.04	1.222	2	0.720388
48h	No	0.801476	359	318.2	40.75	142.3	0.2865	2	0.801476
72h	No	0.464527	453.3	359.8	93.52	104.3	0.8967	2	0.720388
	Below threshold?	P value	Mean of WT H	Mean of NULL H	Difference	SE of difference	t ratio	df	Adjusted P Value
24h	No	0.056048	261.3	384.2	-122.9	30.38	4.044	2	0.158897
48h	No	0.487009	420.2	208.8	211.4	250.2	0.8452	2	0.487009
72h	No	0.144678	590.2	1108	-517.6	221.7	2.335	2	0.268424
d18:1 26:1
	WT N			WT H			NULL N			NULL H
	N=1	N=2		N=1	N=2		N=1	N=2		N=1	N=2
24h	3.44274	6.78614		5.3019	4.46221		8.63776	7.79682		5.99839	8.2607
48h	6.61541	3.34596		11.324	6.14172		13.59	4.88338		0.369008	8.16882
72h	4.96542	5.15016		6.46863	21.5248		6.70386	6.5608		27.7048	22.74
	Below threshold?	P value	Mean of WT N	Mean of WT H	Difference	SE of difference	t ratio	df	Adjusted P Value
24h	No	0.905095	5.114	4.882	0.2324	1.724	0.1348	2	0.905095
48h	No	0.345356	4.981	8.733	-3.752	3.064	1.225	2	0.719446
72h	No	0.357004	5.058	14	-8.939	7.529	1.187	2	0.719446
	Below threshold?	P value	Mean of NULL N	Mean of NULL H	Difference	SE of difference	t ratio	df	Adjusted P Value
24h	No	0.462527	8.217	7.13	1.088	1.207	0.9014	2	0.711122
48h	No	0.484866	9.237	4.269	4.968	5.845	0.85	2	0.711122
72h	Yes	0.017382	6.632	25.22	-18.59	2.483	7.486	2	0.051245
	Below threshold?	P value	Mean of WT N	Mean of NULL N	Difference	SE of difference	t ratio	df	Adjusted P Value
24h	No	0.21366	5.114	8.217	-3.103	1.724	1.8	2	0.381669
48h	No	0.45668	4.981	9.237	-4.256	4.65	0.9152	2	0.45668
72h	Yes	0.00546	5.058	6.632	-1.575	0.1168	13.48	2	0.016291
	Below threshold?	P value	Mean of WT H	Mean of NULL H	Difference	SE of difference	t ratio	df	Adjusted P Value
24h	No	0.203538	4.882	7.13	-2.247	1.207	1.863	2	0.494763
48h	No	0.441017	8.733	4.269	4.464	4.682	0.9534	2	0.499306
72h	No	0.292403	14	25.22	-11.23	7.927	1.416	2	0.499306
d18:1 26:0
	WT N			WT H			NULL N			NULL H
	N=1	N=2		N=1	N=2		N=1	N=2		N=1	N=2
24h	25.0743	34.0743		33.1143	24.1872		40.8722	35.3205		28.0444	37.4271
48h	46.3234	21.7816		93.0076	28.8508		59.5415	21.1502		1.98619	41.497
72h	46.6141	36.9294		56.6257	96.7815		32.7958	41.057		105.857	108.478
	Below threshold?	P value	Mean of WT N	Mean of WT H	Difference	SE of difference	t ratio	df	Adjusted P Value
24h	No	0.897507	29.57	28.65	0.9236	6.338	0.1457	2	0.897507
48h	No	0.515838	34.05	60.93	-26.88	34.35	0.7825	2	0.765587
72h	No	0.232846	41.77	76.7	-34.93	20.65	1.691	2	0.548511
	Below threshold?	P value	Mean of NULL N	Mean of NULL H	Difference	SE of difference	t ratio	df	Adjusted P Value
24h	No	0.429092	38.1	32.74	5.361	5.451	0.9834	2	0.674064
48h	No	0.569043	40.35	21.74	18.6	27.55	0.6754	2	0.674064
72h	Yes	0.003785	36.93	107.2	-70.24	4.334	16.21	2	0.011311
	Below threshold?	P value	Mean of WT N	Mean of NULL N	Difference	SE of difference	t ratio	df	Adjusted P Value
24h	No	0.248322	29.57	38.1	-8.522	5.287	1.612	2	0.575288
48h	No	0.808294	34.05	40.35	-6.293	22.78	0.2762	2	0.808294
72h	No	0.526007	41.77	36.93	4.845	6.365	0.7613	2	0.775331
	Below threshold?	P value	Mean of WT H	Mean of NULL H	Difference	SE of difference	t ratio	df	Adjusted P Value
24h	No	0.592619	28.65	32.74	-4.085	6.475	0.6308	2	0.648932
48h	No	0.40749	60.93	21.74	39.19	37.67	1.04	2	0.648932
72h	No	0.269203	76.7	107.2	-30.46	20.12	1.514	2	0.609708

## Sheet: S2_Fig
S2_Fig SubG0 inhibition by GW4869
	WT N				WT H				NULL N				NULL H
	N=1	N=2	N=3	N=4	N=1	N=2	N=3	N=4	N=1	N=2	N=3	N=4	N=1	N=2	N=3	N=4
24H	1.01	1.01	0.861111	0.83967	0.91	0.91	0.906108	1.15033	0.85	0.85	0.816319	1.03275	0.93	0.94	0.830732	1.13596
48H	0.86	0.821949	0.867099	0.803458	0.91	0.939421	0.856618	1.0218	0.82	0.96555	0.977594	0.889888	0.83	0.926232	0.945028	1.12789
72H	0.84	0.860849	0.88764	0.630729	1.15	0.892157	0.847486	1.27797	1.03	1.10914	1.17026	0.941214	1.14	0.855968	0.912737	1.09524
	Below threshold?	P value	Mean of NULL N	Mean of NULL H	Difference	SE of difference	t ratio	df	Adjusted P Value
24H	No	0.40664	0.8873	0.9592	-0.07191	0.08059	0.8922	6	0.791092
48H	No	0.564299	0.9133	0.9573	-0.04403	0.07219	0.6099	6	0.791092
72H	No	0.495173	1.063	1.001	0.06167	0.08494	0.726	6	0.791092
	Below threshold?	P value	Mean of WT N	Mean of NULL N	Difference	SE of difference	t ratio	df	Adjusted P Value
24H	No	0.548281	0.9302	0.8873	0.04293	0.0675	0.636	6	0.548281
48H	No	0.107172	0.8381	0.9133	-0.07513	0.03968	1.893	6	0.202858
72H	Yes	0.015422	0.8048	1.063	-0.2578	0.07697	3.35	6	0.045556
	Below threshold?	P value	Mean of WT H	Mean of NULL H	Difference	SE of difference	t ratio	df	Adjusted P Value
24H	No	0.913704	0.9691	0.9592	0.009937	0.08792	0.113	6	0.981168
48H	No	0.733947	0.932	0.9573	-0.02533	0.07113	0.3561	6	0.981168
72H	No	0.752725	1.042	1.001	0.04092	0.1241	0.3298	6	0.981168
S2_Fig SubG0 inhibition by Desipramine
	WT N				WT H				NULL N				NULL H
	N=1	N=2	N=3	N=4	N=1	N=2	N=3	N=4	N=1	N=2	N=3	N=4	N=1	N=2	N=3	N=4
24H	0.98	1.07	1.04	0.89	0.92	0.97	1	0.9	0.76	1.03	0.92	0.92	0.71	0.98	0.78	0.92
48H	0.96	0.96	0.98	1.04	0.94	0.99	0.87	0.85	0.77	0.97	0.91	0.82	0.56	1.54	0.77	1.03
72H	0.87	1	0.96	0.9	0.96	0.96	1	0.86	0.7	0.97	0.78	0.73	0.36	1.02	0.82	0.82
	Below threshold?	P value	Mean of NULL N	Mean of NULL H	Difference	SE of difference	t ratio	df	Adjusted P Value
24H	No	0.498641	0.9075	0.8475	0.06	0.08334	0.7199	6	0.873978
48H	No	0.636624	0.8675	0.975	-0.1075	0.2161	0.4974	6	0.873978
72H	No	0.801772	0.795	0.755	0.04	0.1524	0.2624	6	0.873978
	Below threshold?	P value	Mean of WT N	Mean of NULL N	Difference	SE of difference	t ratio	df	Adjusted P Value
24H	No	0.247425	0.995	0.9075	0.0875	0.0683	1.281	6	0.247425
48H	No	0.052121	0.985	0.8675	0.1175	0.04863	2.416	6	0.148355
72H	No	0.087124	0.9325	0.795	0.1375	0.06731	2.043	6	0.166658
	Below threshold?	P value	Mean of WT H	Mean of NULL H	Difference	SE of difference	t ratio	df	Adjusted P Value
24H	No	0.181503	0.9475	0.8475	0.1	0.06618	1.511	6	0.451659
48H	No	0.779967	0.9125	0.975	-0.0625	0.2139	0.2922	6	0.779967
72H	No	0.232262	0.945	0.755	0.19	0.143	1.329	6	0.451659
